# Supplementary material for: Evaluation of Nanoparticles Covalently Bound with BODIPY for Their Photodynamic Therapy Applicability
Source: Int J Mol Sci. 2024 Mar 10;25(6):3187. doi: 10.3390/ijms25063187 (PMC10969874; doi:10.3390/ijms25063187)
Supplement: Supplementary file 1 [file ijms-25-03187-s001.zip]

Archive with 1 entries (1 files):
- ijms-2680559-supplementary.pdf
